# Supplementary material for: USP14 Positively Modulates Head and Neck Squamous Carcinoma Tumorigenesis and Potentiates Heat Shock Pathway through HSF1 Stabilization
Source: Cancers (Basel). 2023 Sep 1;15(17):4385. doi: 10.3390/cancers15174385 (PMC10486363; doi:10.3390/cancers15174385)
Supplement: Supplementary file 1 [file cancers-15-04385-s001.zip]

Archive with 2 entries (2 files):
- cancers-2539788-supplementary.pdf
- cancers-2539788_original images.pdf
